# Supplementary material for: Limitation of Futile Therapy in the Opinion of Nursing Staff Employed in Polish Hospitals—Results of a Cross-Sectional Study
Source: Int J Environ Res Public Health. 2022 Dec 17;19(24):16975. doi: 10.3390/ijerph192416975 (PMC9778965; doi:10.3390/ijerph192416975)
Supplement: Supplementary file 1 [file ijerph-19-16975-s001.zip]

Archive with 1 entries (1 files):
- ijerph-2029903-supplementary.pdf
